# Supplementary material for: Agreement between self-reported asthma symptoms and exhaled nitric oxide levels: impact on inhaled corticosteroid prescribing in general practice. An observational study
Source: Allergy Asthma Clin Immunol. 2019 Nov 21;15:70. doi: 10.1186/s13223-019-0390-x (PMC6873529; doi:10.1186/s13223-019-0390-x)
Supplement: Supplementary file 1 — Additional file 1. Raw data collection FeNO vs ACT. [file 13223_2019_390_MOESM1_ESM.xlsx]

## Sheet: Sheet1
Patient No.	Age	Sex	FenO	ACT	ICS current dose	Change in Treatment
1	40y	M	36	10	Medium dose combination	increase
2	65y	M	8	19	standard dose ICS	no change
3	14y	F	12	18	low dose combination	no change
4	28y	F	14	24	Medium dose combination	no change
5	61y	M	35	20	Medium dose combination	increase
6	25y	M	24	13	low dose combination	no change
7	33y	F	9	17	low dose combination	no change
8	36y	F	9	18	low dose combination	no change
9	37y	M	29	20	Medium dose combination	increase
10	45y	F	13	17	Medium dose combination	no change
11	66y	M	82	23	none	increase
12	55y	F	11	15	Medium dose combination	no change
13	42y	M	20	21	Medium dose combination	no change
14	31y	F	8	17	high dose ICS	no change
15	37y	M	41	24	Medium dose combination	increase
16	62y	M	41	8	low dose combination	increase
17	71y	M	18	9	Medium dose combination	no change
18	31y	M	19	23	low dose combination	no change
19	33y	M	21	24	Medium dose combination	no change
20	11y	M	47	15	standard dose ICS	increase
21	19y	M	42	20	standard dose ICS	increase
22	54y	F	8	10	Medium dose combination	no change
23	29y	M	8	25	high dose combination	decrease
24	60y	M	44	24	low dose combination	increase
25	29y	M	38	21	low dose combination	increase
26	74y	F	93	25	none	increase
27	46y	F	29	18	none	increase
28	49y	M	49	19	Medium dose combination	increase
29	23y	M	26	24	standard dose ICS	increase
30	27y	F	31	21	standard dose ICS	increase
31	27y	F	41	22	none	increase
32	66y	M	27	25	none	increase
33	66y	F	8	18	Medium dose combination	no change
34	32y	F	20	15	Medium dose combination	no change
35	33y	M	18	25	Medium dose combination	no change
36	7y	F	76	23	none	increase
37	46y	M	28	23	low dose combination	increase
38	50y	F	26	24	none	increase
39	67y	M	25	25	none	increase
40	28y	M	28	23	standard dose ICS	increase
41	49y	F	57	18	none	increase
42	25y	M	125	24	none	increase
43	50y	F	10	5	low dose combination	no change
44	18y	M	279	23	none	increase
45	61y	F	13	16	Medium dose combination	no change
46	42y	F	14	18	low dose combination	no change
47	73y	M	20	23	standard dose ICS	no change
48	24y	M	31	24	none	increase
49	58y	M	8	25	low dose combination	no change
50	73y	F	25	12	low dose combination	increase
51	57y	M	36	18	low dose combination	increase
52	30y	F	80	23	none	increase
53	36y	M	40	22	none	increase
54	42y	F	86	24	none	increase
55	45y	M	26	25	standard dose ICS	increase
56	8y	F	12	25	low dose combination	no change
57	22y	M	40	23	none	increase
58	20y	M	18	25	low dose combination	no change
59	60y	F	29	18	none	increase
60	11y	M	45	18	none	increase
61	31y	F	20	8	Medium dose combination	no change
62	41y	M	31	24	none	increase
63	93y	M	18	21	Medium dose combination	no change
64	35y	M	36	21	standard dose ICS	no change
65	4y	M	9	19	standard dose ICS	no change
